# Supplementary material for: Integrating Concentration-Dependent Toxicity Data and Toxicokinetics To Inform Hepatotoxicity Response Pathways
Source: Environ Sci Technol. 2023 Aug 11;57(33):12291–301. doi: 10.1021/acs.est.3c02792 (PMC10448720; doi:10.1021/acs.est.3c02792)
Supplement: Supplementary file 2 — es3c02792_si_002.xlsx [file es3c02792_si_002.xlsx]

## Sheet: SupplementalTable1
Key Event (KE)	ToxCast/Tox21 AEID	ToxCast/Tox21 Assay Name	# Cmps Active And NotToxic	# Cmps Active And Toxic	# Cmps Inctive And NotToxic	# Cmps Inactive And Toxic	P-Value	Evaluated Hepatotoxicity Mechanism	ToxCast/Tox21 Assay Name Function Type	ToxCast/Tox21 Assay Name Function Type
CYTOTOXICITY	2093	TOX21_RT_HEK293_GLO_40hr_viability	161	228	511	358	7.35406e-09	Hepatobilliary	viability	cytotoxicity
ER_ANTAGONIST	2119	TOX21_ERb_BLA_Antagonist_ratio	129	188	543	398	1.06547e-07	Hepatobilliary	reporter gene	steroidal
CYTOTOXICITY	2369	TOX21_CASP3_CHO_viability	121	178	551	408	1.92341e-07	Hepatobilliary	viability	cytotoxicity
CYTOTOXICITY	2362	TOX21_PXR_viability	139	196	533	390	2.26488e-07	Hepatobilliary	viability	cytotoxicity
CYTOTOXICITY	2091	TOX21_RT_HEK293_GLO_32hr_viability	163	219	509	367	3.08779e-07	Hepatobilliary	viability	cytotoxicity
CYTOTOXICITY	2120	TOX21_ERb_BLA_Antagonist_viability	111	166	561	420	3.24938e-07	Hepatobilliary	viability	cytotoxicity
FXR_ANTAGONIST	1120	TOX21_FXR_BLA_antagonist_ratio	81	133	587	449	3.68038e-07	Hepatobilliary	reporter gene	non-steroidal
CYTOTOXICITY	2124	TOX21_PR_BLA_Agonist_viability	67	117	605	469	4.04875e-07	Hepatobilliary	viability	cytotoxicity
CYTOTOXICITY	2367	TOX21_CASP3_HEPG2_viability	56	103	616	483	6.23213e-07	Hepatobilliary	viability	cytotoxicity
CYTOTOXICITY	807	TOX21_AhR_LUC_Agonist_viability	64	108	777	589	7.91756e-07	Hepatobilliary	viability	cytotoxicity
CYTOTOXICITY	2116	TOX21_ERb_BLA_Agonist_viability	115	165	557	421	1.83478e-06	Hepatobilliary	viability	cytotoxicity
CYTOTOXICITY	2072	TOX21_PGC_ERR_viability	92	140	580	446	2.30516e-06	Hepatobilliary	viability	cytotoxicity
CYTOTOXICITY	2048	TOX21_CAR_Agonist_viabillity	82	129	590	457	2.40602e-06	Hepatobilliary	viability	cytotoxicity
CYTOTOXICITY	2059	TOX21_ERR_viability	95	143	577	443	2.48321e-06	Hepatobilliary	viability	cytotoxicity
TR_ANTAGONIST	804	TOX21_TR_LUC_GH3_Antagonist	230	267	611	430	3.15705e-06	Hepatobilliary	reporter gene	non-steroidal
TR_ANTAGONIST	804	TOX21_TR_LUC_GH3_Antagonist	230	267	611	430	3.15705e-06	Hepatobilliary	reporter gene	non-steroidal
THRA_ANTAGONIST	804	TOX21_TR_LUC_GH3_Antagonist	230	267	611	430	3.15705e-06	Hepatobilliary	reporter gene	non-steroidal
TR_ANTAGONIST	804	TOX21_TR_LUC_GH3_Antagonist	230	267	611	430	3.15705e-06	Hepatobilliary	reporter gene	non-steroidal
CYTOTOXICITY	1195	TOX21_PPARd_BLA_Agonist_viability	78	123	590	459	3.99608e-06	Hepatobilliary	viability	cytotoxicity
ER_ANTAGONIST	786	TOX21_ERa_BLA_Antagonist_ratio	92	133	749	564	4.97609e-06	Hepatobilliary	reporter gene	steroidal
CYTOTOXICITY	2089	TOX21_RT_HEK293_GLO_24hr_viability	159	206	513	380	4.99637e-06	Hepatobilliary	viability	cytotoxicity
PPAR_ANTAGONIST	1127	TOX21_PPARg_BLA_antagonist_ratio	65	107	603	475	6.74014e-06	Hepatobilliary	reporter gene	non-steroidal
CONTROL	1324	TOX21_p53_BLA_p4_ch2	43	78	798	619	8.06139e-06	Hepatobilliary	background control	baseline control
CYTOTOXICITY	805	TOX21_TR_LUC_GH3_Antagonist_viability	159	197	682	500	1.00508e-05	Hepatobilliary	viability	cytotoxicity
DNA_REPAIR	1134	TOX21_DT40	286	312	555	385	1.05143e-05	Hepatobilliary	viability	DNA repair
MITO	1854	TOX21_MMP_ratio_up	42	76	799	621	1.12176e-05	Hepatobilliary	signaling	organelle conformation
H2AFX_AGONIST	1843	TOX21_H2AX_HTRF_CHO_Agonist_ratio	34	68	638	518	1.63765e-05	Hepatobilliary	reporter gene	H2A
CYTOTOXICITY	2050	TOX21_CAR_Antagonist_viability	94	136	578	450	1.68727e-05	Hepatobilliary	viability	cytotoxicity
DNA_REPAIR	2131	TOX21_DT40_657	266	292	575	405	1.96016e-05	Hepatobilliary	viability	DNA repair
OXIDATIVE_STRESS	58	APR_HepG2_OxidativeStress_72h_up	6	35	50	46	2.56211e-05	Hepatocellular	signaling	stress response
CONTROL	2118	TOX21_ERb_BLA_Antagonist_ch2	77	116	595	470	2.97677e-05	Hepatobilliary	background control	baseline control
CYTOTOXICITY	2084	TOX21_RT_HEK293_GLO_00hr_viability	11	35	661	551	3.27757e-05	Hepatobilliary	viability	cytotoxicity
PR_ANTAGONIST	2127	TOX21_PR_BLA_Antagonist_ratio	167	207	505	379	3.29345e-05	Hepatobilliary	antagonist	steroidal
PPAR_ANTAGONIST	1127	TOX21_PPARg_BLA_antagonist_ratio	42	130	433	645	3.69243e-05	Hepatocellular	reporter gene	non-steroidal
CYTOTOXICITY	2128	TOX21_PR_BLA_Antagonist_viability	74	112	598	474	3.77146e-05	Hepatobilliary	viability	cytotoxicity
CYTOTOXICITY	2109	TOX21_SSH_3T3_GLI3_Antagonist_viability	116	156	556	430	3.87563e-05	Hepatobilliary	viability	cytotoxicity
TGFB_AGONIST	1093	LTEA_HepaRG_TGFB1_up	1	21	56	60	4.49018e-05	Hepatocellular	reporter gene	transforming growth factor beta
CYTOTOXICITY	1330	TOX21_p53_BLA_p5_viability	28	55	813	642	6.34851e-05	Hepatobilliary	viability	cytotoxicity
CYTOTOXICITY	1126	TOX21_PPARd_BLA_antagonist_viability	47	80	621	502	6.47771e-05	Hepatobilliary	viability	cytotoxicity
CYTOTOXICITY	2107	TOX21_SSH_3T3_GLI3_Agonist_viability	109	147	563	439	6.57317e-05	Hepatobilliary	viability	cytotoxicity
TP53	60	APR_HepG2_p53Act_72h_up	5	31	51	50	7.23679e-05	Hepatocellular	signaling	tumor suppressor
OXIDATIVE_STRESS	58	APR_HepG2_OxidativeStress_72h_up	11	30	61	35	7.45958e-05	Hepatobilliary	signaling	stress response
CYTOTOXICITY	1188	TOX21_FXR_BLA_agonist_viability	39	70	629	512	7.99307e-05	Hepatobilliary	viability	cytotoxicity
CYTOTOXICITY	763	TOX21_AR_BLA_Antagonist_viability	87	119	754	578	8.03215e-05	Hepatobilliary	viability	cytotoxicity
ESRA_ANTAGONIST	2057	TOX21_ERR_Antagonist	151	188	521	398	8.25644e-05	Hepatobilliary	reporter gene	orphan
CYTOTOXICITY	2088	TOX21_RT_HEK293_GLO_16hr_viability	151	188	521	398	8.25644e-05	Hepatobilliary	viability	cytotoxicity
CYTOTOXICITY	1185	TOX21_ARE_BLA_agonist_viability	61	95	607	487	8.75248e-05	Hepatobilliary	viability	cytotoxicity
DNA_REPAIR	2130	TOX21_DT40_100	312	325	529	372	9.79095e-05	Hepatobilliary	viability	DNA repair
TP53	60	APR_HepG2_p53Act_72h_up	9	27	63	38	0.000105621	Hepatobilliary	signaling	tumor suppressor
TP53	1116	TOX21_p53_BLA_p1_ratio	61	91	780	606	0.000106175	Hepatobilliary	reporter gene	tumor suppressor
CYTOTOXICITY	2120	TOX21_ERb_BLA_Antagonist_viability	79	198	400	581	0.000112702	Hepatocellular	viability	cytotoxicity
CAR_ANTAGONIST	2049	TOX21_CAR_Antagonist	68	102	604	484	0.000112811	Hepatobilliary	reporter gene	xenobiotic
FMO3_DN	1004	LTEA_HepaRG_FMO3_dn	7	34	50	47	0.000113438	Hepatocellular	reporter gene	dioxygenase
ER_ANTAGONIST	2119	TOX21_ERb_BLA_Antagonist_ratio	93	224	386	555	0.000116896	Hepatocellular	reporter gene	steroidal
PPAR_ANTAGONIST	1125	TOX21_PPARd_BLA_antagonist_ratio	52	84	616	498	0.000118226	Hepatobilliary	reporter gene	non-steroidal
ER_ANTAGONIST	2053	TOX21_ERa_LUC_VM7_Antagonist_0.1nM_E2	86	121	586	465	0.00012197	Hepatobilliary	reporter gene	steroidal
CYTOTOXICITY	1121	TOX21_FXR_BLA_antagonist_viability	41	71	627	511	0.000131876	Hepatobilliary	viability	cytotoxicity
CYTOTOXICITY	1821	TOX21_RXR_BLA_Agonist_viability	92	127	580	459	0.00013216	Hepatobilliary	viability	cytotoxicity
AR_ANTAGONIST	765	TOX21_AR_LUC_MDAKB2_Antagonist_10nM_R1881	79	109	762	588	0.000138188	Hepatobilliary	reporter gene	steroidal
GLI_ANTAGONIST	2108	TOX21_SSH_3T3_GLI3_Antagonist	146	181	526	405	0.000142278	Hepatobilliary	reporter gene	zinc finger
TP53	1325	TOX21_p53_BLA_p4_ratio	67	96	774	601	0.000163619	Hepatobilliary	reporter gene	tumor suppressor
TP53	1329	TOX21_p53_BLA_p5_ratio	68	97	773	600	0.000166044	Hepatobilliary	reporter gene	tumor suppressor
CYTOTOXICITY	1347	TOX21_NFkB_BLA_agonist_viability	46	76	622	506	0.000175057	Hepatobilliary	viability	cytotoxicity
CYTOTOXICITY	2066	TOX21_HRE_BLA_Agonist_viability	95	129	577	457	0.000180636	Hepatobilliary	viability	cytotoxicity
CONTROL	1320	TOX21_p53_BLA_p3_ch2	45	71	796	626	0.000257067	Hepatobilliary	background control	baseline control
TGFB_ANTAGONIST	2371	TOX21_SBE_BLA_Antagonist_ch2	58	88	614	498	0.000291546	Hepatobilliary	product	transforming growth factor beta
CYTOTOXICITY	1331	TOX21_VDR_BLA_Agonist_viability	77	108	591	474	0.000325206	Hepatobilliary	viability	cytotoxicity
AROMATASE_INHIBITION	767	TOX21_Aromatase_Inhibition	79	106	762	591	0.00033243	Hepatobilliary	reporter gene	steroidogenesis-related
TGFB_AGONIST	1093	LTEA_HepaRG_TGFB1_up	4	18	69	47	0.000345502	Hepatobilliary	reporter gene	transforming growth factor beta
CYTOTOXICITY	1817	TOX21_AR_LUC_MDAKB2_Antagonist_0.5nM_R1881_viability	55	84	617	502	0.000361486	Hepatobilliary	viability	cytotoxicity
CONTROL	1189	TOX21_ERa_BLA_Antagonist_ch1	37	104	571	826	0.000377598	Hepatocellular	background control	baseline control
PEG_DN	1074	LTEA_HepaRG_PEG10_dn	11	39	46	42	0.000397902	Hepatocellular	reporter gene	xenobiotic metabolism
CONTROL	2126	TOX21_PR_BLA_Antagonist_ch2	93	124	579	462	0.000402123	Hepatobilliary	product	baseline control
CONTROL	1192	TOX21_FXR_BLA_Antagonist_ch2	52	80	616	502	0.000436086	Hepatobilliary	background control	baseline control
CONTROL	932	LTEA_HepaRG_AFP_dn	10	37	47	44	0.000449427	Hepatocellular	reporter gene	assay control
CYTOTOXICITY	2103	TOX21_RT_HEPG2_GLO_32hr_ctrl_viability	86	116	586	470	0.000495578	Hepatobilliary	viability	cytotoxicity
HSPA1A_DN	1037	LTEA_HepaRG_HSPA1A_up	5	19	68	46	0.000501959	Hepatobilliary	reporter gene	heat shock protein
CYTOTOXICITY	2048	TOX21_CAR_Agonist_viabillity	59	152	420	627	0.00050198	Hepatocellular	viability	cytotoxicity
CELL_ARREST	54	APR_HepG2_MitoticArrest_72h_up	9	35	47	45	0.000510584	Hepatocellular	signaling	arrest
RAR_ANTAGONIST	1839	TOX21_RAR_LUC_Antagonist	90	120	582	466	0.000512994	Hepatobilliary	reporter gene	non-steroidal
CYP_DN	984	LTEA_HepaRG_CYP4A11_dn	12	28	61	37	0.000526048	Hepatobilliary	reporter gene	xenobiotic metabolism
CYTOTOXICITY	2124	TOX21_PR_BLA_Agonist_viability	50	134	429	645	0.000535972	Hepatocellular	viability	cytotoxicity
CYP_DN	976	LTEA_HepaRG_CYP2E1_dn	27	43	46	22	0.000536859	Hepatobilliary	reporter gene	xenobiotic metabolism
OXIDATIVE_STRESS_DN	952	LTEA_HepaRG_CAT_dn	7	31	50	50	0.000543394	Hepatocellular	reporter gene	oxidative stress
CYTOTOXICITY	2105	TOX21_RT_HEPG2_GLO_40hr_viability	73	102	599	484	0.000553649	Hepatobilliary	viability	cytotoxicity
CYTOTOXICITY	1133	TOX21_VDR_BLA_antagonist_viability	42	68	626	514	0.000555124	Hepatobilliary	viability	cytotoxicity
CYTOTOXICITY	782	TOX21_ELG1_LUC_Agonist_viability	32	54	809	643	0.000606626	Hepatobilliary	viability	cytotoxicity
CYTOTOXICITY	2060	TOX21_H2AX_HTRF_CHO_viability	52	79	620	507	0.000610015	Hepatobilliary	viability	cytotoxicity
ESRA_ANTAGONIST	2070	TOX21_PGC_ERR_Antagonist	82	111	590	475	0.000623132	Hepatobilliary	reporter gene	orphan
OXIDATIVE_STRESS	1067	LTEA_HepaRG_NFE2L2_up	3	22	54	59	0.000627402	Hepatocellular	reporter gene	basic leucine zipper
CYTOTOXICITY	2367	TOX21_CASP3_HEPG2_viability	42	117	437	662	0.000652884	Hepatocellular	viability	cytotoxicity
CONTROL	1190	TOX21_ERa_BLA_Antagonist_ch2	43	66	798	631	0.00066544	Hepatobilliary	background control	baseline control
AR_ANTAGONIST	1816	TOX21_AR_LUC_MDAKB2_Antagonist_0.5nM_R1881	115	144	557	442	0.000706664	Hepatobilliary	reporter gene	steroidal
ER_ANTAGONIST	789	TOX21_ERa_LUC_VM7_Antagonist_0.5nM_E2	78	102	763	595	0.000766567	Hepatobilliary	reporter gene	steroidal
TRANSPORTER_DOWN	1082	LTEA_HepaRG_SLC22A1_dn	9	34	48	47	0.000805232	Hepatocellular	reporter gene	organic cation transporter
TRANSPORTER_DOWN	1084	LTEA_HepaRG_SLCO1B1_dn	5	26	52	55	0.000844926	Hepatocellular	reporter gene	organic anion transporter
CYTOTOXICITY	2213	TOX21_RT_HEPG2_GLO_24hr_ctrl_viability	87	115	585	471	0.000847926	Hepatobilliary	viability	cytotoxicity
CYP_DN	984	LTEA_HepaRG_CYP4A11_dn	8	32	49	49	0.000859524	Hepatocellular	reporter gene	xenobiotic metabolism
CONTROL	1201	TOX21_VDR_BLA_Antagonist_ch2	22	43	646	539	0.000862639	Hepatobilliary	background control	baseline control
TGFB_ANTAGONIST	2372	TOX21_SBE_BLA_Antagonist_ratio	104	132	568	454	0.000904692	Hepatobilliary	antagonist	transforming growth factor beta
CONTROL	1189	TOX21_ERa_BLA_Antagonist_ch1	59	82	782	615	0.00091097	Hepatobilliary	background control	baseline control
CYTOTOXICITY	1128	TOX21_PPARg_BLA_antagonist_viability	33	56	635	526	0.000956005	Hepatobilliary	viability	cytotoxicity
CYTOTOXICITY	768	TOX21_Aromatase_Inhibition_viability	85	108	756	589	0.000996554	Hepatobilliary	viability	cytotoxicity
TRANSPORTER_DOWN	1082	LTEA_HepaRG_SLC22A1_dn	14	29	59	36	0.00114091	Hepatobilliary	reporter gene	organic cation transporter
CYTOTOXICITY	2098	TOX21_RT_HEPG2_FLO_32hr_ctrl_viability	167	192	505	394	0.00119925	Hepatobilliary	viability	cytotoxicity
AR_AGONIST;AR_ANTAGONIST	741	OT_AR_ARSRC1_0960	23	31	100	48	0.00120713	Hepatobilliary	binding	steroidal
CONTROL	1324	TOX21_p53_BLA_p4_ch2	32	89	576	841	0.00121004	Hepatocellular	background control	baseline control
CONTROL	932	LTEA_HepaRG_AFP_dn	16	31	57	34	0.00125619	Hepatobilliary	reporter gene	assay control
AR_AGONIST	2391	UPITT_HCI_U2OS_AR_TIF2_Nucleoli_Cytoplasm_Ratio_Agonist	14	23	120	61	0.00126644	Hepatobilliary	binding	steroidal
CYTOTOXICITY	795	TOX21_GR_BLA_Antagonist_viability	43	64	798	633	0.00127897	Hepatobilliary	viability	cytotoxicity
CYTOTOXICITY	1662	TOX21_RORg_LUC_CHO_Antagonist_viability	58	83	614	503	0.00129745	Hepatobilliary	viability	cytotoxicity
OXIDATIVE_STRESS	1067	LTEA_HepaRG_NFE2L2_up	6	19	67	46	0.00129946	Hepatobilliary	reporter gene	basic leucine zipper
CONTROL	1108	TOX21_ARE_BLA_Agonist_ch1	40	63	628	519	0.0013517	Hepatobilliary	background control	baseline control
CYP_DN	968	LTEA_HepaRG_CYP2B6_dn	6	27	51	54	0.00143851	Hepatocellular	reporter gene	xenobiotic metabolism
CYTOTOXICITY	2086	TOX21_RT_HEK293_GLO_08hr_viability	112	138	560	448	0.00144918	Hepatobilliary	viability	cytotoxicity
CYTOTOXICITY	2116	TOX21_ERb_BLA_Agonist_viability	85	195	394	584	0.00145851	Hepatocellular	viability	cytotoxicity
SULT_UP	1089	LTEA_HepaRG_SULT2A1_up	1	15	56	66	0.00148679	Hepatocellular	reporter gene	sulfotransferase
THRA_ANTAGONIST	2043	TOX21_TSHR_Antagonist_ratio	20	39	652	547	0.00157222	Hepatobilliary	signaling	NA
CYTOTOXICITY	2101	TOX21_RT_HEPG2_GLO_08hr_ctrl_viability	71	96	601	490	0.00160109	Hepatobilliary	viability	cytotoxicity
CELL_PROLIF	959	LTEA_HepaRG_CDKN1A_up	7	20	66	45	0.00162642	Hepatobilliary	reporter gene	Cell proliferation, survival, death
CONTROL	2118	TOX21_ERb_BLA_Antagonist_ch2	55	138	424	641	0.00164145	Hepatocellular	background control	baseline control
TP53	1321	TOX21_p53_BLA_p3_ratio	62	83	779	614	0.00165985	Hepatobilliary	reporter gene	tumor suppressor
CYTOTOXICITY	1187	TOX21_p53_BLA_p1_viability	41	61	800	636	0.0016774	Hepatobilliary	viability	cytotoxicity
CELL_ARREST	34	APR_HepG2_MitoticArrest_24h_up	7	29	49	52	0.00171102	Hepatocellular	signaling	arrest
ZEBRAFISH	1507	NHEERL_ZF_144hpf_TERATOSCORE_up	18	39	15	6	0.00183988	Hepatocellular	developmental defect	total
CONTROL	2041	TOX21_TSHR_HTRF_Antagonist_ch1	18	36	654	550	0.00190234	Hepatobilliary	background control	baseline control
CYTOTOXICITY	1318	TOX21_p53_BLA_p2_viability	49	69	792	628	0.00195315	Hepatobilliary	viability	cytotoxicity
CELL_ARREST	54	APR_HepG2_MitoticArrest_72h_up	15	29	57	35	0.00203269	Hepatobilliary	signaling	arrest
CYTOTOXICITY	2093	TOX21_RT_HEK293_GLO_40hr_viability	125	264	354	515	0.00213298	Hepatocellular	viability	cytotoxicity
CYP_DN	986	LTEA_HepaRG_CYP4A22_dn	15	29	58	36	0.0021452	Hepatobilliary	reporter gene	xenobiotic metabolism
CYTOTOXICITY	1136	LTEA_HepaRG_LDH_cytotoxicity	5	24	52	57	0.00223304	Hepatocellular	viability	proliferation
CYTOTOXICITY	1823	TOX21_AR_LUC_MDAKB2_Agonist_3uM_Nilutamide_viability	58	81	614	505	0.00227001	Hepatobilliary	viability	cytotoxicity
CYTOTOXICITY	1857	ACEA_AR_antagonist_AUC_viability	46	47	76	33	0.00259851	Hepatobilliary	viability	cytotoxicity
ACLY_UP	927	LTEA_HepaRG_ACLY_up	4	15	69	50	0.00265947	Hepatobilliary	reporter gene	steatosis
CYTOTOXICITY	2362	TOX21_PXR_viability	106	229	373	550	0.00267246	Hepatocellular	viability	cytotoxicity
CONTROL	1203	TOX21_AR_BLA_Antagonist_ch2	75	94	766	603	0.00285635	Hepatobilliary	background control	baseline control
ERG1_UP	995	LTEA_HepaRG_EGR1_up	3	19	54	62	0.00290079	Hepatocellular	reporter gene	zinc finger
CAR_ANTAGONIST	1405	ATG_CAR_TRANS_dn	2	16	154	186	0.00294171	Hepatocellular	reporter gene	non-steroidal
CONTROL	1115	TOX21_p53_BLA_p1_ch2	41	59	800	638	0.00313706	Hepatobilliary	background control	baseline control
HMGCS2_DN	1034	LTEA_HepaRG_HMGCS2_dn	9	31	48	50	0.00317817	Hepatocellular	reporter gene	HMG-CoA synthase
CYTOTOXICITY	787	TOX21_ERa_BLA_Antagonist_viability	22	38	819	659	0.0032124	Hepatobilliary	viability	cytotoxicity
TGFA_UP	1091	LTEA_HepaRG_TGFA_up	4	21	53	60	0.00332215	Hepatocellular	reporter gene	EGF-like domain
AR_AGONIST;AR_ANTAGONIST	740	OT_AR_ARSRC1_0480	19	26	104	53	0.00332504	Hepatobilliary	binding	steroidal
CYTOTOXICITY	2128	TOX21_PR_BLA_Antagonist_viability	54	132	425	647	0.0034125	Hepatocellular	viability	cytotoxicity
FMO3_DN	1004	LTEA_HepaRG_FMO3_dn	14	27	59	38	0.00355536	Hepatobilliary	reporter gene	dioxygenase
CYP_UP	979	LTEA_HepaRG_CYP3A4_up	14	27	59	38	0.00355536	Hepatobilliary	reporter gene	xenobiotic metabolism
GSTA2_DN	1026	LTEA_HepaRG_GSTA2_dn	7	27	50	54	0.00356679	Hepatocellular	reporter gene	alkyl and aryl transferase
CONTROL	1328	TOX21_p53_BLA_p5_ch2	51	69	790	628	0.00356766	Hepatobilliary	background control	baseline control
CONTROL	1320	TOX21_p53_BLA_p3_ch2	32	84	576	846	0.00361946	Hepatocellular	background control	baseline control
CYTOTOXICITY	2102	TOX21_RT_HEPG2_GLO_16hr_ctrl_viability	86	108	586	478	0.00369719	Hepatobilliary	viability	cytotoxicity
IGF_DN	1040	LTEA_HepaRG_IGF1_dn	16	29	57	36	0.00384928	Hepatobilliary	reporter gene	insulin-like
CYTOTOXICITY	2080	TOX21_RT_HEK293_FLO_32hr_viability	112	133	560	453	0.00439512	Hepatobilliary	viability	cytotoxicity
ROR_ANTAGONIST	1661	TOX21_RORg_LUC_CHO_Antagonist	83	104	589	482	0.00463543	Hepatobilliary	reporter gene	orphan
TP53	1317	TOX21_p53_BLA_p2_ratio	73	90	768	607	0.00472336	Hepatobilliary	reporter gene	tumor suppressor
CYTOTOXICITY	2082	TOX21_RT_HEK293_FLO_40hr_viability	125	145	547	441	0.00499577	Hepatobilliary	viability	cytotoxicity
PR_ANTAGONIST	2223	TOX21_PR_LUC_Followup_Antagonist	6	15	27	14	0.0056662	Hepatobilliary	antagonist	steroidal
PR_ANTAGONIST	2223	TOX21_PR_LUC_Followup_Antagonist	6	15	27	14	0.0056662	Hepatobilliary	antagonist	steroidal
AR_ANTAGONIST	762	TOX21_AR_BLA_Antagonist_ratio	144	156	697	541	0.00582821	Hepatobilliary	reporter gene	steroidal
CYTOTOXICITY	1326	TOX21_p53_BLA_p4_viability	78	94	763	603	0.00582967	Hepatobilliary	viability	cytotoxicity
CONTROL	1114	TOX21_p53_BLA_p1_ch1	52	68	789	629	0.00621318	Hepatobilliary	background control	baseline control
CELL_PROLIF	1015	LTEA_HepaRG_GADD45G_up	8	19	65	46	0.00622253	Hepatobilliary	reporter gene	Cell proliferation, survival, death
CONTROL	1191	TOX21_FXR_BLA_Antagonist_ch1	43	61	625	521	0.0066036	Hepatobilliary	background control	baseline control
PEG_DN	1074	LTEA_HepaRG_PEG10_dn	19	31	54	34	0.00674023	Hepatobilliary	reporter gene	xenobiotic metabolism
ABC_DN	918	LTEA_HepaRG_ABCB11_dn	19	31	54	34	0.00674023	Hepatobilliary	reporter gene	ABC transporter
CELL_PROLIF_UP	945	LTEA_HepaRG_BCL2L11_up	3	12	70	53	0.00684969	Hepatobilliary	reporter gene	Cell proliferation, survival, death
MITO	29	APR_HepG2_MitoMass_24h_dn	8	19	64	46	0.00692304	Hepatobilliary	signaling	organelle conformation
AR_AGONIST	2387	UPITT_HCI_U2OS_AR_TIF2_Nucleoli_Agonist	15	21	119	63	0.00700843	Hepatobilliary	binding	steroidal
CYTOTOXICITY	1136	LTEA_HepaRG_LDH_cytotoxicity	9	20	64	45	0.00703267	Hepatobilliary	viability	proliferation
CONTROL	1109	TOX21_ARE_BLA_Agonist_ch2	88	107	580	475	0.00709815	Hepatobilliary	background control	baseline control
CELL_STRUCTURE	27	APR_HepG2_MicrotubuleCSK_24h_dn	3	12	69	53	0.00738778	Hepatobilliary	signaling	cell conformation
THBD_UP	228	BSK_CASM3C_Thrombomodulin_up	9	20	83	61	0.00764716	Hepatobilliary	signaling	rhodopsin-like receptor
CYTOTOXICITY	1850	ACEA_AR_agonist_AUC_viability	39	40	83	40	0.00782652	Hepatobilliary	viability	cytotoxicity
CONTROL	1111	TOX21_HSE_BLA_agonist_ch1	29	45	639	537	0.00789935	Hepatobilliary	background control	baseline control
ERG1_UP	995	LTEA_HepaRG_EGR1_up	6	16	67	49	0.0079742	Hepatobilliary	reporter gene	zinc finger
CYTOTOXICITY	2078	TOX21_RT_HEK293_FLO_24hr_viability	107	125	565	461	0.00837267	Hepatobilliary	viability	cytotoxicity
CYTOTOXICITY	2099	TOX21_RT_HEPG2_FLO_40hr_ctrl_viability	194	207	478	379	0.00844558	Hepatobilliary	viability	cytotoxicity
CYP_DN	968	LTEA_HepaRG_CYP2B6_dn	11	22	62	43	0.00845017	Hepatobilliary	reporter gene	xenobiotic metabolism
PXR_AGONIST	2363	TOX21_PXR_Agonist	18	32	654	554	0.00870567	Hepatobilliary	agonist	non-steroidal
DDIT3_UP	991	LTEA_HepaRG_DDIT3_up	12	23	61	42	0.00904418	Hepatobilliary	reporter gene	basic leucine zipper
FASN_UP	1003	LTEA_HepaRG_FASN_up	4	13	69	52	0.0092645	Hepatobilliary	reporter gene	fatty acid synthase
GR_ANTAGONIST	794	TOX21_GR_BLA_Antagonist_ratio	77	91	764	606	0.00928625	Hepatobilliary	reporter gene	steroidal
SELECTINS_UP	176	BSK_4H_Pselectin_up	0	6	92	75	0.00951449	Hepatobilliary	signaling	selectins
AR_ANTAGONIST	1856	ACEA_AR_antagonist_80hr	50	47	72	33	0.00987341	Hepatobilliary	signaling	steroidal
CYTOTOXICITY	2097	TOX21_RT_HEPG2_FLO_24hr_viability	168	182	504	404	0.0099749	Hepatobilliary	viability	cytotoxicity
GR_ANTAGONIST	904	CEETOX_H295R_DOC_dn	7	20	25	19	0.0102191	Hepatobilliary	detection of steroid hormone	glucocorticoids
MCR_ANTAGONIST	904	CEETOX_H295R_DOC_dn	7	20	25	19	0.0102191	Hepatobilliary	detection of steroid hormone	glucocorticoids
AR_AGONIST	1855	ACEA_AR_agonist_80hr	11	17	111	63	0.0128304	Hepatobilliary	signaling	steroidal
CELL_PROLIF_UP	941	LTEA_HepaRG_BAX_up	6	15	67	50	0.0139013	Hepatobilliary	reporter gene	Cell proliferation, survival, death
THRSP_DN	1094	LTEA_HepaRG_THRSP_dn	11	21	62	44	0.0139612	Hepatobilliary	reporter gene	NR mediated metabolism

## Sheet: SupplementalTable2
Key Event (KE) ID	Biological Process or Target	Unique Assays
KE 1	CYTOTOXICITY	59
KE 2	CONTROL	18
KE 3	TP53	6
KE 4	ER_ANTAGONIST	4
KE 5	CYP_DN	4
KE 6	AR_ANTAGONIST	4
KE 7	DNA_REPAIR	3
KE 8	AR_AGONIST	3
KE 9	TRANSPORTER_DOWN	2
KE 10	THRA_ANTAGONIST	2
KE 11	TGFB_ANTAGONIST	2
KE 12	PR_ANTAGONIST	2
KE 13	PPAR_ANTAGONIST	2
KE 14	OXIDATIVE_STRESS	2
KE 15	MITO	2
KE 16	GR_ANTAGONIST	2
KE 17	ESRA_ANTAGONIST	2
KE 18	CELL_PROLIF_UP	2
KE 19	CELL_PROLIF	2
KE 20	CELL_ARREST	2
KE 21	CAR_ANTAGONIST	2
KE 22	AR_AGONIST;AR_ANTAGONIST	2
KE 23	ZEBRAFISH	1
KE 24	TR_ANTAGONIST	1
KE 25	THRSP_DN	1
KE 26	THBD_UP	1
KE 27	TGFB_AGONIST	1
KE 28	TGFA_UP	1
KE 29	SULT_UP	1
KE 30	SELECTINS_UP	1
KE 31	ROR_ANTAGONIST	1
KE 32	RAR_ANTAGONIST	1
KE 33	PXR_AGONIST	1
KE 34	PEG_DN	1
KE 35	OXIDATIVE_STRESS_DN	1
KE 36	MCR_ANTAGONIST	1
KE 37	IGF_DN	1
KE 38	HSPA1A_DN	1
KE 39	HMGCS2_DN	1
KE 40	H2AFX_AGONIST	1
KE 41	GSTA2_DN	1
KE 42	GLI_ANTAGONIST	1
KE 43	FXR_ANTAGONIST	1
KE 44	FMO3_DN	1
KE 45	FASN_UP	1
KE 46	ERG1_UP	1
KE 47	DDIT3_UP	1
KE 48	CYP_UP	1
KE 49	CELL_STRUCTURE	1
KE 50	AROMATASE_INHIBITION	1
KE 51	ACLY_UP	1
KE 52	ABC_DN	1

## Sheet: SupplementalTable3
Key Event Name	Area under ROC Score
OXIDATIVE_STRESS	0.748197
DDIT3_UP	0.727941
OXIDATIVE_STRESS_DN	0.72449
FMO3_DN	0.707143
ERG1_UP	0.666667
CELL_ARREST	0.662281
CYP_UP	0.654545
ZEBRAFISH	0.648148
THBD_UP	0.639881
THRSP_DN	0.636364
HMGCS2_DN	0.610197
CELL_STRUCTURE	0.607143
MITO	0.603639
AR_AGONIST	0.596594
THRA_ANTAGONIST	0.574746
TRANSPORTER_DOWN	0.570048
CYP_DN	0.566253
ROR_ANTAGONIST	0.561855
PXR_AGONIST	0.56051
TGFB_ANTAGONIST	0.553459
IGF_DN	0.55
H2AFX_AGONIST	0.54836
CAR_ANTAGONIST	0.548202
TP53	0.544888
GLI_ANTAGONIST	0.54433
CONTROL	0.541818
PPAR_ANTAGONIST	0.538413
GR_ANTAGONIST	0.53426
ER_ANTAGONIST	0.533053
GSTA2_DN	0.532258
DNA_REPAIR	0.53047
CYTOTOXICITY	0.530376
TR_ANTAGONIST	0.529472
ABC_DN	0.528388
FXR_ANTAGONIST	0.52044
AROMATASE_INHIBITION	0.517068
AR_ANTAGONIST	0.516363
PEG_DN	0.51087
ESRA_ANTAGONIST	0.509297
PR_ANTAGONIST	0.508827
MCR_ANTAGONIST	0.493333
RAR_ANTAGONIST	0.490688
TGFA_UP	0.407407

## Sheet: SupplementalTable4
Features	P-Value
NumAromaticHeterocycles	0.000260491
NumAromaticRings	0.00387393
NOCount	0.013768
HeavyAtomCount	0.0237954
RingCount	0.0241481
CYP_UP	0.0314988
OXIDATIVE_STRESS	0.0723604
NHOHCount	0.0881552
NumHeteroatom	0.112857
NumHAcceptors	0.126385
NumHDonors	0.127093
AROMATASE_INHIBITION	0.151965
TP53	0.160467
CELL_PROLIF	0.201634
DNA_REPAIR	0.205725
AR_AGONIST	0.217343
NumSaturatedHeterocycles	0.222123
PXR_AGONIST	0.22737
CELL_ARREST	0.233455
CAR_ANTAGONIST	0.243814
PR_ANTAGONIST	0.253799
NumAliphaticHeterocycles	0.26795
TGFB_AGONIST	0.288705
TGFA_UP	0.303617
ACLY_UP	0.319632
ZEBRAFISH	0.33994
NumRotatableBonds	0.347207
CELL_STRUCTURE	0.350003
THBD_UP	0.360882
NumAromaticCarbocycles	0.410535
ROR_ANTAGONIST	0.446195
NumSaturatedCarbocycles	0.498811
GLI_ANTAGONIST	0.520731
CYP_DN	0.525544
THRSP_DN	0.551217
TGFB_ANTAGONIST	0.554129
IGF_DN	0.567092
FXR_ANTAGONIST	0.57605
ER_ANTAGONIST	0.58239
OXIDATIVE_STRESS_DN	0.610019
NumAliphaticCarbocycles	0.634239
NumAliphaticRings	0.636574
HMGCS2_DN	0.652748
HSPA1A_DN	0.655651
NumSaturatedRings	0.656191
CYTOTOXICITY	0.662721
RAR_ANTAGONIST	0.677971
FractionCSP3	0.678627
ERG1_UP	0.703893
TRANSPORTER_DOWN	0.71269
MITO	0.722128
AR_ANTAGONIST	0.735242
MCR_ANTAGONIST	0.741017
FMO3_DN	0.758997
ABC_DN	0.770557
TR_ANTAGONIST	0.77747
GSTA2_DN	0.798166
PPAR_ANTAGONIST	0.806015
CONTROL	0.819372
THRA_ANTAGONIST	0.81989
GR_ANTAGONIST	0.822508
DDIT3_UP	0.832594
PEG_DN	0.874857
CSS	0.883381
CLogP	0.893946
H2AFX_AGONIST	0.906224
ESRA_ANTAGONIST	0.956246
SULT_UP	1
SELECTINS_UP	1
CELL_PROLIF_UP	1
FASN_UP	1
